# Supplementary material for: Xanthan Gum-Stabilized Sunflower Oil Body Emulsions for β-Carotene Delivery: Preparation, Stability, and Digestion Behavior
Source: Foods. 2026 Feb 5;15(3):567. doi: 10.3390/foods15030567 (PMC12896790; doi:10.3390/foods15030567)
Supplement: Supplementary file 1 [file foods-15-00567-s001.zip]

Archive with 1 entries (1 files):
- foods-4092048-supplementary.pdf
